# Supplementary material for: Effects of Sitting Callisthenic Balance and Resistance Exercise Programs on Cognitive Function in Older Participants
Source: Int J Environ Res Public Health. 2022 Nov 13;19(22):14925. doi: 10.3390/ijerph192214925 (PMC9691233; doi:10.3390/ijerph192214925)
Supplement: Supplementary file 1 [file ijerph-19-14925-s001.zip]

Archive with 1 entries (1 files):
- ijerph-1980398-supplementary.pdf
